# Supplementary material for: Evaluation of alcohol-free mouthwash for studies of the oral microbiome
Source: PLoS One. 2023 Apr 27;18(4):e0284956. doi: 10.1371/journal.pone.0284956 (PMC10138257; doi:10.1371/journal.pone.0284956)
Supplement: S2 Table — (XLSX) [file pone.0284956.s002.xlsx]

## Sheet: Sheet1
		Processing delay, EF		Processing delay, EC		Comparability
		ICC	95% CI	ICC	95% CI	ICC	95% CI
Alpha diversity	Observed ASVs	0.949	(0.930, 0.968)	0.946	(0.914, 0.977)	0.916	(0.868, 0.964)
	Faith's PD	0.931	(0.897, 0.965)	0.903	(0.846, 0.959)	0.889	(0.831, 0.948)
	Shannon	0.958	(0.928, 0.989)	0.956	(0.939, 0.974)	0.858	(0.801, 0.915)
Beta diversity	Bray-Curtis PC1	0.989	(0.982, 0.996)	0.989	(0.983, 0.994)	0.901	(0.854, 0.949)
	unweighted UniFrac PC1	0.947	(0.924, 0.971)	0.949	(0.924, 0.974)	0.925	(0.893, 0.957)
	weighted UniFrac PC1	0.983	(0.979, 0.988)	0.985	(0.977, 0.992)	0.886	(0.836, 0.935)
	Bray-Curtis PC2	0.991	(0.987, 0.994)	0.988	(0.982, 0.993)	0.942	(0.919, 0.964)
	unweighted UniFrac PC2	0.928	(0.895, 0.960)	0.947	(0.928, 0.967)	0.886	(0.842, 0.930)
	weighted UniFrac PC2	0.978	(0.971, 0.986)	0.982	(0.974, 0.989)	0.915	(0.879, 0.951)
Relative abundance - Phylum	Firmicutes	0.961	(0.942, 0.980)	0.966	(0.951, 0.982)	0.871	(0.826, 0.915)
	Bacteroidetes	0.975	(0.968, 0.982)	0.980	(0.972, 0.989)	0.869	(0.817, 0.921)
	Proteobacteria	0.956	(0.924, 0.989)	0.967	(0.952, 0.981)	0.871	(0.798, 0.945)
	Fusobacteria	0.931	(0.898, 0.964)	0.923	(0.876, 0.971)	0.853	(0.782, 0.924)
Relative abundance - Genus	Streptococcus	0.960	(0.942, 0.979)	0.971	(0.958, 0.984)	0.887	(0.849, 0.925)
	Prevotella_7	0.979	(0.972, 0.986)	0.984	(0.978, 0.990)	0.878	(0.823, 0.932)
	Haemophilus	0.902	(0.781, 1.02)	0.970	(0.960, 0.980)	0.835	(0.723, 0.946)
	Gemella	0.979	(0.958, 1.00)	0.958	(0.935, 0.981)	0.758	(0.656, 0.859)
ICC, intraclass correlation coefficient; CI, confidence interval; PC, principal component
