# Supplementary material for: Evaluation of alcohol-free mouthwash for studies of the oral microbiome
Source: PLoS One. 2023 Apr 27;18(4):e0284956. doi: 10.1371/journal.pone.0284956 (PMC10138257; doi:10.1371/journal.pone.0284956)
Supplement: S3 File — (XLSX) [file pone.0284956.s005.xlsx]

## Sheet: data dictionary
var	description	levels
sample_name	Sample ID
sampletype	Sample type	Study; ExtractionBlank; robogut; sequencingcontrol; PCRNTCBlank; PCRWaterBlank
subjectnum	Subject number
collectionday	Collection day	day1; day2
mouthwash	Mouthwash type	ethanol-containing; ethanol-free
delayday	Processing delay time (days)	0; 5; 10
age_cat	Age category	(35,40]; (40,45]; (45,50]; (50,55]; (55,60]; (60,65]
sex	Sex	female; male
race	Race	Asian; Black; Middle Eastern; Unknown; White
oralhealth	Self-reported health of teeth and gums	Excellent; Very good; Good; Fair; Poor
lostteeth	Number of permanent adult teeth lost, not including wisdom teeth	none; 1; 2-4; 5-9; >10
denture	Use of any type of dentures	yes; no
caries	Ever had any cavity in permanent adult teeth?	yes; no
gumdisease	Ever diagnosed with gum disease (periodontal disease)?	yes; no; unknown
profclean	Last professional dental cleaning by a dentist or hygienist	within the past month; 1 to 6 months ago; 7 to 12 months ago; 1 to 2 years ago; >2 years ago
brushing	How often did you brush teeth in the last month?	never; less than once a week; once or twice a week; three to five times a week; daily; more than once a day
mouthwash_weeklyuse	Use mouthwash at least once a week in the last month?	yes; no
antibiotic	Any antibiotic medicine in the last two months?	yes; no
lastantibiotic	Last use of antibiotic medicine	within the last 24 hours; more than 24 hours ago but within the last week; 1-4 weeks ago; more than 4 weeks ago
